# Supplementary material for: Chromoanagenesis from radiation-induced genome damage in Populus
Source: PLoS Genet. 2021 Aug 25;17(8):e1009735. doi: 10.1371/journal.pgen.1009735 (PMC8423247; doi:10.1371/journal.pgen.1009735)
Supplement: S1 Table — List of primers used for PCR amplification. (XLSX) [file pgen.1009735.s003.xlsx]

## Sheet: Shattering Group
Samples	Primer Name	Sequence	Product Size
POP33_31	Chr01_7817000_Chr01_10873500_1	CAGCTACATATTTGTCAACAAAAGC	124bp
	Chr01_7817000_Chr01_10873500_2	TCCCAATATTCTTACTATCGAACCA
	Chr01_8359500_Chr01_10031000_1	TCCTAGCATGAAGACAACATTATTT	163bp
	Chr01_8359500_Chr01_10031000_2	TGTTAAATAGGACAAGTTCAATCAGAA
	Chr01_9238500_Chr01_9570000_1	TGAATGATCTGACGATTGTCTAAAA	150bp
	Chr01_9238500_Chr01_9570000_2	TTAGAGCGTGGTTTTCGTGA
	Chr01_9351000_Chr01_10527000_1	TTTTCCTGGTTATGTTCCAAAA	108bp
	Chr01_9351000_Chr01_10527000_2	TGACACAAGTTTCAATGGTTCAA
	Chr01_10462500_Chr01_12039500_1	CCCTTTTTGGCGAGTGACTA	107bp
	Chr01_10462500_Chr01_12039500_2	AAGGTGGAGAGAGGCGTTG
	Chr01_10479500_Chr01_12000000_1	AATTCCTTTCCCCAACTTCTG	102bp
	Chr01_10479500_Chr01_12000000_2	TTCTCAAGCCTTCCATTTCTG
	Chr01_10493500_Chr01_10647000_1	CATGGAACCACCCTTGCTAC	100bp
	Chr01_10493500_Chr01_10647000_2	CAATGATCCAGCATTGACAGA
	Chr01_10494000_Chr01_12000000_1	GTGTATTTTTAGACGAGATGTACCTG	100bp
	Chr01_10494000_Chr01_12000000_2	GCTTTAGGGAATTGGTTCAGC
	Chr01_11697500_Chr01_12065500_1	TCAAAAGAAAAGAAAAATACAATGATG	101bp
	Chr01_11697500_Chr01_12065500_2	AACATCCTAAATTCAATCATAAAACAA
	Chr01_11956500_Chr01_11181000_1	AATGTTTATTGGCCATGATCC	103bp
	Chr01_11956500_Chr01_11181000_2	CAATAAAATCCCAATACAATTATCCA
	Chr01_11213000_Chr01_12120500_1	TTTGAAGCAATAAATATAGCACACAC	105bp
	Chr01_11213000_Chr01_12120500_2	CACGAACCGTACCAAAGAAA
	Chr01_12000500_Chr01_11181000_1	ACAATGCTCTCTGGCTGACC	152bp
	Chr01_12000500_Chr01_11181000_2	GACAGTGTTTTAAAGGACTCTTGTG
POP30_88	Chr02_6532000_Chr02_6679500_1	CCTGCCTCTTCATGGATCTG	113bp
	Chr02_6532000_Chr02_6679500_2	TTTGGTTTTATTTTAAGCTCTACCA
	Chr02_7567000_Chr02_12821500_1	TGAACACCTATCATTTGATGGATAA	114bp
	Chr02_7567000_Chr02_12821500_2	GTTCTATGTATCGTACTCCATGTTAAA
	Chr02_7613000_Chr02_7810500_1	CAAGATTTATTTTTGCTTTTCCTTAAA	105bp
	Chr02_7613000_Chr02_7810500_2	ATGGAGCACCCTCAAATGAC
	Chr02_7637500_Chr02_14550000_1	ACTATTGTTGCTGGGAGCAC	105bp
	Chr02_7637500_Chr02_14550000_2	AGGAATTGGCCTGTGTAACG
	Chr02_7820000_Chr02_10241500_1	TGACATATCCAATAAATTACTTTCTGC	138bp
	Chr02_7820000_Chr02_10241500_2	TGTGGCTTTAACGCCTAATCA
	Chr02_10396000_Chr02_14594000_1	CATGACTAGATGATCTGCTCTTACTG	151bp
	Chr02_10396000_Chr02_14594000_2	AAAAATTACAAGAGGTATTTGCTGCT
	Chr02_12373500_Chr02_14979500_1	TGAAAATGATAGCAGTTCAAAGGA	101bp
	Chr02_12373500_Chr02_14979500_2	TCACCGACAAATGCGTGTAT
	Chr02_6402500_Chr02_10353000_1	TGTAGGGGCGCACTATCACT	105bp
	Chr02_6402500_Chr02_10353000_2	AAAAATCACAGCAGGGGAGA
	Chr02_6431000_Chr02_12484000_1	AATCGTATTTGACTATACATTGGGTTA	101bp
	Chr02_6431000_Chr02_12484000_2	CTTTTCAGGAGGAGCTCAGG
	Chr02_10347000_Chr02_11540500_1	TTTATTGAATCTCTCAATCTCTCTCG	102bp
	Chr02_10347000_Chr02_11540500_2	ATTCCCCGGATTCCCAAT
	Chr02_6365500_Chr02_12458500_1	TTCCCTGCAACAAATTGCTA	120bp
	Chr02_6365500_Chr02_12458500_2	TCCATAAATTCACAAATTCAAAACA
	Chr02_6305500_Chr02_8550500_1	TGCAATGCAGATGAGAAAAA	132bp
	Chr02_6305500_Chr02_8550500_2	CACCGTAAATCCCATCCTTG
	Chr02_6909500_Chr02_14640500_1	AGCTGAGGAGGGTGTTGAGG	152bp
	Chr02_6909500_Chr02_14640500_2	AAAAACAAACTTTGAAAACTTCTATGA
	Chr02_10523500_Chr02_11503000_1	CCAGTATCAAATGATGAAATTGAA	249bp
	Chr02_10523500_Chr02_11503000_2	GATTAATCCGATATGTCACTGTTTT

## Sheet: Lesion Group
Samples	Primer Name	Sequence	Product Size
POP25_72	Chr01_30204500_Chr12_15178000_1	AAACAAACACATGAAAGTTTGGAA	101bp
	Chr01_30204500_Chr12_15178000_2	TTGATCAAATACCAAATTATTTCTCC
	Chr01_30824500_Chr12_13459500_1	TGTCAATGGTTGGTGCAACT	182bp
	Chr01_30824500_Chr12_13459500_2	ACTGAACAGGCCGACAATTT
	Chr01_30928500_Chr03_18557500_1	AACAAAACGCAGACGCAAC	151bp
	Chr01_30928500_Chr03_18557500_2	TCAAAAAGAAGTCCTACTAGAATGTCC
	Chr01_44109000_Chr09_7277000_1	GGTCACACTTTCTCCCGAAT	152bp
	Chr01_44109000_Chr09_7277000_2	Ggattgttttgatgtgctga
	Chr02_24544000_Chr08_7754500_1	GCAGCCACACCCAAGACT	224bp
	Chr02_24544000_Chr08_7754500_2	CATGCCCCTCGAATTTTCT
	Chr02_24763500_Chr15_15116500_1	CGAGGGAAGGCAGAATCTAGT	167bp
	Chr02_24763500_Chr15_15116500_2	ACAACCTTGCCCATCAATTC
	Chr06_18728000_Chr01_8124500_1	TGCTACACAAAAAGAAAGAAAGAAA	152bp
	Chr06_18728000_Chr01_8124500_2	CATGAACTTTTCTTTTGGCTACC
	Chr08_18462500_Chr05_8938500_1	CAATTGATGTGCCTCCAACA	183bp
	Chr08_18462500_Chr05_8938500_2	CCAAAAAGTACAAACCGCACT
POP26_54	Chr02_23505000_Chr02_22692500_1	GACCCGGTGACCTAGTCAAA	110bp
	Chr02_23505000_Chr02_22692500_2	TCCGCTAAACATTAAACTTTTTCC
	Chr03_1511500_Chr03_1515000_1	TCTAACTGAGACATTGTTTTTGTTTTT	212bp
	Chr03_1511500_Chr03_1515000_2	TCTGATCTTTAGTGCTAGTGCAGTT
	Chr03_1534000_Chr03_3452000_1	AATCAAAATGGCACACAGCA	114bp
	Chr03_1534000_Chr03_3452000_2	TTCCTGGTGATTTCCTTATGC
	Chr04_9292000_Chr04_9094000_1	TCAAGGCAGCCAAAAACTTC	159bp
	Chr04_9292000_Chr04_9094000_2	TCACCTTCTCCTTCCTGTCG
	Chr12_1295500_Chr02_4650000_1	TGTTACACCAACAGCATTTGAA	100bp
	Chr12_1295500_Chr02_4650000_2	TTTCGGTCATTCTAGACAAAACAA
	Chr12_2603500_Chr16_13008000_1	GATGGATCCGGGTTTTAATC	163bp
	Chr12_2603500_Chr16_13008000_2	CGTGGCTTGGCTAATGAAGT
POP27_88	Chr01_29590500_Chr09_12506000_1	CAACTTTTGTATTCTGCTGAATCTG	152bp
	Chr01_29590500_Chr09_12506000_2	CCAAGCTATATAACACGAAAAACAAA
	Chr01_30238500_Chr16_13312500_1	CACAACAAAGTTTTCCAGATCA	116bp
	Chr01_30238500_Chr16_13312500_2	ATGGGGAACCCAAAAATAGG
	Chr01_35632500_Chr01_35842500_1	AGTGTTCCAAGCCCTTCAGA	151bp
	Chr01_35632500_Chr01_35842500_2	CAAGGATGAACGCTACAGCA
	Chr01_35920000_Chr18_8587000_1	TTGATGATTCTTATGTTATTGATGTGA	185bp
	Chr01_35920000_Chr18_8587000_2	TTGACGCAGGCTGATTATTTT
	Chr01_44778000_Chr05_17083000_1	GGTGGGCTTTTCAGTCTAGC	162bp
	Chr01_44778000_Chr05_17083000_2	TGCAAATATTACCCCAAACCA
	Chr01_48538500_Chr05_24334500_1	GAAATTCAATTAAATCCCAACAAA	126bp
	Chr01_48538500_Chr05_24334500_2	ACACGCAAACTGATCCGAAC
	Chr02_1488500_Chr16_6734000_1	ACACCCCTGGTTTGTCCTTT	169bp
	Chr02_1488500_Chr16_6734000_2	GTGGTGCAACCACCACATAA
	Chr06_25986000_Chr02_9198000_1	GGAACGATCAGAAAAGAAAACAA	127bp
	Chr06_25986000_Chr02_9198000_2	CAGTGACCCTGAAATTTATGGAA
	Chr06_26015000_Chr18_13965000_1	GACTCATCCAATTTATAACCCAATTT	151bp
	Chr06_26015000_Chr18_13965000_2	GATATTTCGATGCAGAAACAGG
	Chr07_15241000_Chr05_19612500_1	TGGAAATGGTACCTTCTGGTG	154bp
	Chr07_15241000_Chr05_19612500_2	ACCACAGATGCAGCTTCAGA
	Chr14_13716000_Chr07_6534000_1	CATTCAAATTAGAGTTATTGATGGTCA	150bp
	Chr14_13716000_Chr07_6534000_2	ACCTATCATCATGCATCAGTTCC
POP28_86	Chr01_377500_Chr09_12904500_1	CGATCCAAAACATACAAACCA	158bp
	Chr01_377500_Chr09_12904500_2	TGAGCTCAAGGAGCTAGCAG
	Chr01_47195500_Chr11_3055000_1	TCCAAGCGCTCTGAAATCAT	184bp
	Chr01_47195500_Chr11_3055000_2	ATGCATTCGAATTGGGTTGT
	Chr04_11191000_Chr04_11197500_1	GCATAGGCTACCGATTCTGG	150bp
	Chr04_11191000_Chr04_11197500_2	TTGGATTTGTTGAAAATTGAGC
	Chr14_2421500_Chr01_3410500_1	CCTCTTGCTTATTTCCGTGCT	150bp
	Chr14_2421500_Chr01_3410500_2	AGTCCGTGCACGATAGTTGA

## Sheet: No-lesion Group
Samples	Primer Name	Sequence	Product Size
POP27_32	Chr01_8439500_Chr02_18378500_1	TGTGCACCTACCATACCATGA	167bp
	Chr01_8439500_Chr02_18378500_2	CAAATGGCACATTCGGAAG
	Chr01_11205500_Chr13_6824500_1	GCGAAGGTTTTACTCCCTCA	163bp
	Chr01_11205500_Chr13_6824500_2	TGGACCGTACAAAGACCAGA
	Chr01_24127000_Chr01_24135000_1	TAAAATTTCTTGTTAATGTTTGGGTA	150bp
	Chr01_24127000_Chr01_24135000_2	AAACTAACCATGGCCACTGAA
	Chr01_33918000_Chr05_22907000_1	ATGGAAGTCGGAATCCATGT	150bp
	Chr01_33918000_Chr05_22907000_2	TTGCTGTAAAACCTATCAAGCATT
	Chr02_9125000_Chr05_12142000_1	GAGTCACCGTCAGCTTGCTA	150bp
	Chr02_9125000_Chr05_12142000_2	TGGGTTTCACATCCAAACCT
	Chr04_9094000_Chr12_11171500_1	GGGAAGACGGTAGGAAGGAG	161bp
	Chr04_9094000_Chr12_11171500_2	CCTGATTTGCTCATCCCATT
	Chr06_26355500_Chr10_9421500_1	TTATTAGGTAGGAGAAGGTAGCGTA	171bp
	Chr06_26355500_Chr10_9421500_2	GTGTGTGATGTCACTCCCTTG
POP27_77	Chr01_42559000_Chr16_14082500_1	AAAGCACCAAGTCAGGAAGG	217bp
	Chr01_42559000_Chr16_14082500_2	TGAACCGCCAGAACCATTAG
	Chr02_16667500_Chr02_16671500_1	TGGGCATTTTTCATGAGGAT	170bp
	Chr02_16667500_Chr02_16671500_2	TGAATGAGCTATTTAGGGTTTATTTG
	Chr04_19290000_Chr08_17819000_1	CGCTTGTGATTCAGTCCTGT	151bp
	Chr04_19290000_Chr08_17819000_2	TGATCCGAGGTAGGAAACAAA
	Chr05_3447500_Chr07_3230500_1	ACCTGATCTCAAACTCAATCACAA	150bp
	Chr05_3447500_Chr07_3230500_2	ATTGCATGACCTTCGGAAAT
POP31_79	Chr01_19969500_Chr16_6601000_1	GATGTTTGCAGGAAAGAGCA	182bp
	Chr01_19969500_Chr16_6601000_2	GGGACCAATTAGAAGACACACC
	Chr02_22973000_Chr02_22985500_1	TCTCCAGATGGTGCAAAGAA	175bp
	Chr02_22973000_Chr02_22985500_2	TGTTATGGATGCAAGGCAGA
	Chr04_3451500_Chr05_22895000_1	CCTTCACTCTTTTCTTCTCTTCTCTC	182bp
	Chr04_3451500_Chr05_22895000_2	CAAGCATTTAAGCCAGGAAG
	Chr04_4084500_Chr04_4101000_1	CGTGATCCACCAGATCATCA	160bp
	Chr04_4084500_Chr04_4101000_2	TGCAACCCTCATGTTTAGTTG
	Chr10_3061500_Chr10_3082500_1	CGTTCCTTCCTAGTGTTTCACA	167bp
	Chr10_3061500_Chr10_3082500_2	GGATGGAATCGGGAACCTAA
	Chr12_5385000_Chr18_8959500_1	TCAAGGATAACATCGATTCATTTG	150bp
	Chr12_5385000_Chr18_8959500_2	CAAGCGAAGGTACCAAATCC
	Chr13_2432000_Chr15_1951000_1	TAGTCCGAGACCGTTTGAGG	154bp
	Chr13_2432000_Chr15_1951000_2	TGATGCACCTGGTTTTGTTG
	Chr17_439500_Chr17_472500_1	ACCAGCAGTGGAGTTCTCAT	240bp
	Chr17_439500_Chr17_472500_2	CACCCCGTGGATTTTAGCTT
