# Supplementary material for: Chromoanagenesis from radiation-induced genome damage in Populus
Source: PLoS Genet. 2021 Aug 25;17(8):e1009735. doi: 10.1371/journal.pgen.1009735 (PMC8423247; doi:10.1371/journal.pgen.1009735)
Supplement: S2 Table — Large-scale indels in two shattering lines (POP33_31 = 21, POP30_88 = 11) were identified based on dosage variation patterns and SNP frequency. The locations and copy number states of indels are indicated, as well as the parental genotype they originated from. D: P. deltoides; N: P. nigra. (XLSX) [file pgen.1009735.s004.xlsx]

## Sheet: POP33_31
Chromosome	Start(bp)	End(bp)	Length(bp)	Indel copy number	Indel genotype	Exp.% Nigra	Origin of indel	Type
Chr01	3250001	4930000	1680000	3	DNN	0.66	N	duplication
Chr01	5020001	5170000	150000	1	D	0	N	deletion
Chr01	5190001	5230000	40000	3	DNN	0.66	N	duplication
Chr01	7600001	7810000	210000	3	DNN	0.66	N	duplication
Chr01	7810001	8350000	540000	4	DNNN	0.75	N	triplication
Chr01	9230001	9350000	120000	3	DNN	0.66	N	duplication
Chr01	9350001	9570000	220000	1	D	0	N	deletion
Chr01	9570001	10030000	460000	3	DNN	0.66	N	duplication
Chr01	10030001	10390000	360000	5	DNNNN	0.8	N	quadruplication
Chr01	10390001	10460000	70000	4	DNNN	0.75	N	triplication
Chr01	10460001	10470000	10000	3	DNN	0.66	N	duplication
Chr01	10470001	10490000	20000	4	DNNN	0.75	N	triplication
Chr01	10490001	10520000	30000	3	DNN	0.66	N	duplication
Chr01	10520001	10640000	120000	4	DNNN	0.75	N	triplication
Chr01	10640001	10870000	230000	5	DNNNN	0.8	N	quadruplication
Chr01	10870001	11950000	1080000	4	DNNN	0.75	N	triplication
Chr01	11950001	11970000	20000	3	DNN	0.66	N	duplication
Chr01	11970001	12000000	30000	4	DNNN	0.75	N	triplication
Chr01	12000001	12030000	30000	3	DNN	0.66	N	duplication
Chr01	12030001	12060000	30000	4	DNNN	0.75	N	triplication
Chr01	12060001	17760000	5700000	3	DNN	0.66	N	duplication

## Sheet: POP30_88
Chromosome	Start(bp)	End(bp)	Length(bp)	Indel copy number	Indel genotype	Exp.% Nigra	Origin of indel	Type
Chr02	1	4300000	4300000	1	D	0	N	deletion
Chr02	4540001	6300000	1760000	1	D	0	N	deletion
Chr02	6530001	6670000	140000	1	D	0	N	deletion
Chr02	6810001	6900000	90000	3	DNN	0.66	N	duplication
Chr02	7220001	7610000	390000	3	DNN	0.66	N	duplication
Chr02	8460001	8540000	80000	3	DNN	0.66	N	duplication
Chr02	10110001	10240000	110000	3	DNN	0.66	N	duplication
Chr02	10390001	10520000	130000	3	DNN	0.66	N	duplication
Chr02	1150111	12370000	870000	3	DNN	0.66	N	duplication
Chr02	12480001	14550000	2070000	3	DNN	0.66	N	duplication
Chr02	14590001	25263035	10670000	3	DNN	0.66	N	duplication
