# Supplementary material for: Chromoanagenesis from radiation-induced genome damage in Populus
Source: PLoS Genet. 2021 Aug 25;17(8):e1009735. doi: 10.1371/journal.pgen.1009735 (PMC8423247; doi:10.1371/journal.pgen.1009735)
Supplement: S3 Table — List of validated novel DNA junctions in the two shattering lines (POP33_31 = 12, POP30_88 = 14). Each junction is indicated with its junction type, two breakpoints positions, orientation, and its correlation with CNV edges. (XLSX) [file pgen.1009735.s005.xlsx]

## Sheet: Shattering Group
Sample	Junction	Type	Junction sequence	Left breakpoint	Left direction	Left on CNV edge	Right breakpoint	Right direction	Right on CNV edge	Orientation
POP33_31	Chr01_7817000_Chr01_10873500	blunt 1bp insert	G	Chr01-10873660	+	Yes	Chr01-7817102	+	Yes	tail to head
	Chr01_8359500_Chr01_10031000	perfect junction	-	Chr01-8360050	+	Yes	Chr01-10031166	+	Yes	head to tail
	Chr01_9238500_Chr01_9570000	1bp homology	T	Chr01-9570427	+	Yes	Chr01-9238594	+	Yes	tail to head
	Chr01_9351000_Chr01_10527000	perfect junction	-	Chr01-9351469	+	Yes	Chr01-10527057	+	Yes	head to tail
	Chr01_10462500_Chr01_12039500	blunt 2bp insert	TC	Chr01-10462679	+	Yes	Chr01-12039553	+	Yes	head to tail
	Chr01_10479500_Chr01_12000000	1bp homology	T	Chr01-12000252	+	Yes	Chr01-10479783	+	Yes	tail to head
	Chr01_10493500_Chr01_10647000	blunt 1bp insert	A	Chr01-10494072	+	Yes	Chr01-10647136	+	Yes	head to tail
	Chr01_10494000_Chr01_12000000	blunt 18bp insert	CCTGCTGTGTAGGTACAG	Chr01-10494067	-	Yes	Chr01-12000255	+	Yes	head to head
	Chr01_11697500_Chr01_12065500	blunt 1bp insert	A	Chr01-12066043	+	Yes	Chr01-11697642	+	Yes	tail to head
	Chr01_11956500_Chr01_11181000	1bp homology	C	Chr01-11956943	+	Yes	Chr01-11181214	-	No	tail to tail
	Chr01_12000000_Chr01_12120500	15bp left repeat	TATAGCACACACATT	Chr01-12001070	+	NA	Chr01-12001056	+	NA	head to tail
		perfect junction	-	Chr01-12001070	+	Yes	Chr01-12120821	+	No
	Chr01_12000500_Chr01_11181000	2bp homology	AT	Chr01-12001032	+	Yes	Chr01-11181049	+	No	tail to head
POP30_88	Chr02_6532000_Chr02_6679500	11bp homology	AATTCTTGAAT	Chr02-6532385	+	Yes	Chr02-6679924	+	Yes	head to tail
	Chr02_7567000_Chr02_12821500	9bp homology	AACAGTTTT	Chr02-7567255	+	No	Chr02-12821560	+	No	head to tail
	Chr02_7613500_Chr02_7810500	4bp homology	GAAA	Chr02-7613611	+	Yes	Chr02-7810939	+	No	head to tail
	Chr02_7637500_Chr02_14550000	perfect junction	-	Chr02-14550455	+	Yes	Chr02-7638053	-	No	tail to tail
	Chr02_7820000_Chr02_10241500	blunt 2bp insert	GA	Chr02-7820363	+	No	Chr02-10242031	-	Yes	tail to tail
	Chr02_10396000_Chr02_14594000	6bp homology	TAATTA	Chr02-14594002	-	Yes	Chr02-10396021	+	Yes	head to head
	Chr02_12373500_Chr02_14979500	3bp homology	AGT	Chr02-14979943	+	No	Chr02-12373710	-	Yes	tail to tail
	Chr02_6402500_Chr02_10353000	8bp left repeat	TCACTGGA	Chr02-10353570	+	NA	Chr02-10353536	+	NA	tail to head
		2bp homology	TT	Chr02-10353545	+	No	Chr02-6402873	+	No
		4bp homology	AAGG	Chr02-6402894	+	NA	Chr02-6402551	+	NA
	Chr02_6431000_Chr02_12484000	6bp homology	ATATTT	Chr02-6431496	+	No	Chr02-12484102	+	Yes	head to tail
	Chr02_10347000_Chr02_6935500	4bp homology	CTAA	Chr02-6935905	+	No	Chr02-10347013	+	No	head to tail
	Chr02_6365500_Chr02_12458500	6bp homology	TAGTAT	Chr02-12458792	+	No	Chr02-6366032	-	No	tail to tail
	Chr02_6305500_Chr02_8550500	1bp homology	C	Chr02-8550789	+	Yes	Chr02-6305521	+	Yes	tail to head
	Chr02_6909500_Chr02_14640500	6bp homology	ATGATC	Chr02-6909748	+	Yes	Chr02-14640656	+	No	head to tail
	Chr02_10523500_Chr02_11503000	blunt 2bp insert	TT	Chr02-10523939	+	Yes	Chr02-11503315	+	Yes	head to tail

## Sheet: Junction type explanation
Junction Type	Explanation
(x)bp homology	two fragments have (x)bp overlaps at the junction
perfect junction	two fragments join perfectly with neither overlaps nor insertion
blunt (x)bp insert	two fragments have (x)bp unknown sequence inserted at the junction
(x)bp left repeat	there is (x)bp sequence from the left fragment inserted at the junction
