# Supplementary material for: Chromoanagenesis from radiation-induced genome damage in Populus
Source: PLoS Genet. 2021 Aug 25;17(8):e1009735. doi: 10.1371/journal.pgen.1009735 (PMC8423247; doi:10.1371/journal.pgen.1009735)
Supplement: S4 Table — List of all breakpoints identified, as well as information about the affected genes when the breakpoints occurred within a gene. (XLSX) [file pgen.1009735.s006.xlsx]

## Sheet: POP33_31
Chrom	Location	Gene contents	Gene Info	Gene start	Gene end	Genic elements	Direction	Annotation	Description
Chr01	11181214	No	.	.		.	.	.	.
Chr01	11181049	No	.	.		.	.	.	.
Chr01	10494072	No	.	.		.	.	.	.
Chr01	9351469	Yes	Potri.001G116600.1	9347858	9352916	intron	forward	PTHR32166	OSJNBA0013A04.12 PROTEIN
Chr01	7817102	No	.	.		.	.	.
Chr01	10479783	Yes	Potri.001G129600.1	10472478	10483169	intron	reverse	PTHR22762	ALPHA-GLUCOSIDASE
Chr01	11956943	No	.	.	.	.	.	.	.
Chr01	12120821	No	.	.	.	.	.	.	.
Chr01	10647136	Yes	Potri.001G132400.1	10646310	10649405	cds	forward	PTHR36778	CADMIUM-INDUCED PROTEIN AS8 [ ortholog of At4g19070,]
Chr01	10462679	No	.	.	.	.	.	.	.
Chr01	12000252	Yes	Potri.001G147500.1	11995687	12003488	intron	reverse	PTHR11566	DYNAMIN
Chr01	8360050	No	.	.	.	.	.	.	.
Chr01	12000255	Yes	Potri.001G147500.1	11995687	12003488	intron	reverse	PTHR11566	DYNAMIN
Chr01	12001032	Yes	Potri.001G147500.1	11995687	12003488	intron	reverse	PTHR11566	DYNAMIN
Chr01	10494067	No	.	.	.	.	.	.	.
Chr01	9238594	No	.	.	.	.	.	.	.
Chr01	10031166	No	.	.	.	.	.	.	.
Chr01	9570427	No	.	.	.	.	.	.	.
Chr01	12001076	Yes	Potri.001G147500.1	11995687	12003488	intron	reverse	PTHR11566	DYNAMIN
Chr01	11697642	No	.	.	.	.	.	.	.
Chr01	10527057	Yes	Potri.001G130500.1	10526021	10528557	intron	forward	PTHR24198	ANKYRIN REPEAT AND PROTEIN KINASE DOMAIN-CONTAINING PROTEIN
Chr01	10873660	Yes	Potri.001G135500.1	10869854	10877023	intron	reverse	PTHR31814	GHMP kinase family protein; similar to Phosphomevalonate kinase
Chr01	12066043	Yes	Potri.001G148200.1	12064254	12067643	intron	reverse	PTHR14614	HEPATOCELLULAR CARCINOMA-ASSOCIATED ANTIGEN
Chr01	12039553	Yes	Potri.001G148000.1	12039494	12042209	five-prime-UTR	forward	PTHR31437:SF1	PROTEIN SREK1IP1

## Sheet: POP30_88
Chrom	Location	Gene contents	Gene Info	Gene start	Gene end	Genic elements	Direction	Annotation	Description
Chr02	6402872	Yes	Potri.002G089900.1	6401227	6405838	intron	forward	PTHR31384	AUXIN RESPONSE FACTOR 4-RELATED
Chr02	6935905	No	.	.	.	.	.	.	.
Chr02	7810939	No	.	.	.	.	.	.	.
Chr02	6909748	No	.	.	.	.	.	.	.
Chr02	7567255	Yes	Potri.002G104300.1	7561384	7573501	intron	forward	PTHR23176	RHO/RAC/CDC GTPASE-ACTIVATING PROTEIN
Chr02	11503315	No	.	.	.	.	.	.	.
Chr02	7613611	No	.	.	.	.	.	.	.
Chr02	7820363	Yes	Potri.002G106900.1	7814515	7827835	intron	forward	PTHR19432	SUGAR TRANSPORTER
Chr02	12484102	Yes	Potri.002G165500.1	12477820	12487550	cds	reverse	PTHR18921	MYOSIN HEAVY CHAIN - RELATED
Chr02	7638053	Yes	Potri.002G105100.1	7637718	7643338	three-prime-UTR	reverse	PTHR10529	AP COMPLEX SUBUNIT MU
Chr02	10396021	No	.	.	.	.	.	.	.
Chr02	12821560	Yes	Potri.002G169200.1	12819074	12822797	intron	reverse	PTHR11177	CHITINASE
Chr02	6305521	No	.	.	.	.	.	.	.
Chr02	8550789	Yes	Potri.002114000.1	8547734	8550955	intron	reverse	PTHR34208	S-ADENOSYL-L-METHIONINE-DEPENDENT METHYLTRANSFERASE-RELATED
Chr02	6679924	Yes	Potri.002G093300.1	6675726	6679967	intron	forward	PTHR11931	PHOSPHOGLYCERATE MUTASE
Chr02	6366032	No	.	.	.	.	.	.	.
Chr02	10353545	No	.	.	.	.	.	.	.
Chr02	6431496	No	.	.	.	.	.	.	.
Chr02	14979943	Yes	Potri.002G189700.1	14975851	14980784	cds	forward	PTHR22938	ZINC FINGER PROTEIN 598
Chr02	14640656	No	.	.	.	.	.	.	.
Chr02	14550455	Yes	Potri.002G185900.1	14549612	14551831	cds	reverse	PTHR10641	MYB FAMILY TRANSCRIPTION FACTOR
Chr02	12458792	No	.	.	.	.	.	.	.
Chr02	10347013	Yes	Potri.002G139500.1	10345714	10348260	cds	forward	PTHR31307	TRIHELIX TRANSCRIPTION FACTOR ASIL2
Chr02	10523939	No	.	.	.	.	.	.	.
Chr02	6532385	Yes	Potri.002G091700.1	6529787	6540823	intron	forward	PTHR34452	MYOSIN HEAVY CHAIN-RELATED PROTEIN
Chr02	14594002	Yes	Potri.002G186200.1	14586315	14594390	intron	reverse	PTHR36027	MEIOSIS-SPECIFIC PROTEIN ASY3
Chr02	12373710	Yes	Potri.002G163700.1	12373506	12374514	cds	reverse	PTHR11751	ALANINE AMINOTRANSFERASE
Chr02	10242031	Yes	Potri.002G137800.1	10233626	10242056	three-prime-UTR	forward	PTHR23319	GRAM domain
