# Supplementary material for: Chromoanagenesis from radiation-induced genome damage in Populus
Source: PLoS Genet. 2021 Aug 25;17(8):e1009735. doi: 10.1371/journal.pgen.1009735 (PMC8423247; doi:10.1371/journal.pgen.1009735)
Supplement: S5 Table — List of junctions containing gene to gene fusion within the two shattering lines. Instances where two genes are fused in the same direction are labelled in green, indicating that these fusions might form novel gene products. (XLSX) [file pgen.1009735.s007.xlsx]

## Sheet: Sheet1
Sample	Junction	Type	Junction sequence	Left breakpoint	Left direction	Left Gene Info	Left Gene start	Left Gene end	Left Genic elements	Left Gene Direction	Left Gene Description	Right breakpoint	Right direction	Right Gene Info	Right Gene start	Right Gene end	Right Genic elements	Right Gene Direction	Right Gene Description	Orientation
POP33_31	Chr01_9351000_Chr01_10527000	perfect junction	-	Chr01-9351469	+	Potri.001G116600.1	9347858	9352916	intron	forward	OSJNBA0013A04.12 PROTEIN	Chr01-10527057	+	Potri.001G130500.1	10526021	10528557	intron	forward	ANKYRIN REPEAT AND PROTEIN KINASE DOMAIN-CONTAINING PROTEIN	head to tail
	Chr01_10479500_Chr01_12000000	1bp homology	T	Chr01-12000252	+	Potri.001G147500.1	11995687	12003488	intron	reverse	DYNAMIN	Chr01-10479783	+	Potri.001G129600.1	10472478	10483169	intron	reverse	ALPHA-GLUCOSIDASE	tail to head
POP30_88	Chr02_6532000_Chr02_6679500	11bp homology	AATTCTTGAAT	Chr02-6532385	+	Potri.002G091700.1	6529787	6540823	intron	forward	MYOSIN HEAVY CHAIN-RELATED PROTEIN	Chr02-6679924	+	Potri.002G093300.1	6675726	6679967	intron	forward	PHOSPHOGLYCERATE MUTASE	head to tail
	Chr02_7567000_Chr02_12821500	9bp homology	AACAGTTTT	Chr02-7567255	+	Potri.002G104300.1	7561384	7573501	intron	forward	RHO/RAC/CDC GTPASE-ACTIVATING PROTEIN	Chr02-12821560	+	Potri.002G169200.1	12819074	12822797	intron	reverse	CHITINASE	head to tail
	Chr02_7637500_Chr02_14550000	perfect junction	-	Chr02-14550455	+	Potri.002G185900.1	14549612	14551831	cds	reverse	MYB FAMILY TRANSCRIPTION FACTOR	Chr02-7638053	-	Potri.002G105100.1	7637718	7643338	three-prime-UTR	reverse	AP COMPLEX SUBUNIT MU	tail to tail
	Chr02_7820000_Chr02_10241500	blunt 2bp insert	GA	Chr02-7820363	+	Potri.002G106900.1	7814515	7827835	intron	forward	SUGAR TRANSPORTER	Chr02-10242031	-	Potri.002G137800.1	10233626	10242056	three-prime-UTR	forward	GRAM domain	tail to tail
	Chr02_12373500_Chr02_14979500	3bp homology	AGT	Chr02-14979943	+	Potri.002G189700.1	14975851	14980784	cds	forward	ZINC FINGER PROTEIN 598	Chr02-12373710	-	Potri.002G163700.1	12373506	12374514	cds	reverse	ALANINE AMINOTRANSFERASE	tail to tail
	Two genes running the same direction
