# Supplementary material for: Chromoanagenesis from radiation-induced genome damage in Populus
Source: PLoS Genet. 2021 Aug 25;17(8):e1009735. doi: 10.1371/journal.pgen.1009735 (PMC8423247; doi:10.1371/journal.pgen.1009735)
Supplement: S6 Table — The novel DNA junctions identified in the two lines (POP33_31 = 12, POP30_88 = 14) exhibiting clustered patterns are preferentially located in regions that are rich in gene sequences and poor in repeated sequences, compared to the rest of the genome. Enrichment ratio represents the comparison between the means of genomic feature density at real breakpoints and the means of a similar set of randomly selected features. Ratio >1 indicates validated breakpoints that have a higher density of features than the genome average, while ratio <1 indicates the lower density of validated breakpoints compared to the genome. Genes are enriched near breakpoints of both lines with 100kb-window size (POP33_31 p<0.001; POP30_88 p<0.05). The lack of repeated elements surrounding breakpoints are observed in both lines as well (POP33_31 p<0.001; POP30_88 p<0.001). (XLSX) [file pgen.1009735.s008.xlsx]

## Sheet: Sheet1
Genomic Features	Samples	10kb-window		100kb-window
		Enrichment Ratio	p-value	Enrichment Ratio	p-value
Gene	POP33_31	1.106	0.469	1.25	<0.001***
	POP30_88	1.316	0.02*	1.119	0.028*
Repeat	POP33_31	0.953	0.717	0.724	<0.001***
	POP30_88	0.539	<0.001***	0.726	<0.001***
